# Supplementary material for: Biomechanics of landing in gymnasts: a scoping review
Source: Front Sports Act Living. 2025 Jun 6;7:1602058. doi: 10.3389/fspor.2025.1602058 (PMC12179790; doi:10.3389/fspor.2025.1602058)
Supplement: Supplementary file 2 [file Table2.xlsx]

## Sheet: List1
authors and year	Arampatzis et al. (2003)	Christoforidou et al. (2017)		Kim & Lim (2014)		McNitt-Gray et al. (2001)	Niespodziński et al. (2021)						Wu et al. (2019)	Reis et al. (2013)			Ringhof & Stein (2018)
groups	group 1	group 1	group 2	group 1	group 2	group 1	group 1	group 2	group 3	group 4	group 5	group 6	group 1	group 1	group 2	group 3	group 1	group 2
number of females / girls	6	10	10	11	11	0	0	0	0	0	0	0	0	not specified	not specified	not specified	12	12
number of males / boys	0	0	0	0	0	6	22	20	19	15	17	11	6	not specified	not specified	not specified	0	0
number of participants	6	10	10	11	11	6	22	20	19	15	17	11	6	9	7	8	12	12
age	not specified	10 ± 1	11 ± 1	11.6 ± 2.2	19.14 ± 3.2	not specified	8-10	8-10	12-14	12-14	18-25	18-25	17.3 ± 1.3	15-24	15-24	15-24	24.2 ± 1.3	23.2 ± 1.3
gymnastics proficiency level (none, recreational, competition, elite, not specified)	not specified	elite (24 hours/week)	none	elite	elite	elite	none	competitive (12 h/week)	none	elite (22 h/week)	none	elite (24 h/week)	elite	not specified	not specified	not specified	competition (regional level)	none (swimmers)
competition group (cadets, juniors, adults, not applicable)	adults	cadets	not applicable	cadets	adults	adults	not applicable	cadets	not applicable	juniors	not applicable	adults	adults	adults	adults	adults	adults	not applicable
health status	not specified	healthy	healthy	healthy	healthy	not specified	healthy	healthy	healthy	healthy	healthy	healthy	healthy	chronic ankle instability	healthy	healthy	healthy	healthy
total number of participants	6	20		22		6	104						6	24			24
focused on (stability, muscle function)	muscle function	muscle function		muscle function		muscle function	muscle function						muscle function	stability			stability
motor tasks	drop landing	drop landing		single-legged drop landing (30 cm)		drop landing, tucked salto forward, tucked salto backwards	countermovement jump						backward somersault	anterior, lateral, medial jump			single-leg jump landing
influencing factors	falling height (1.0, 1.5, 2.0 m)	falling height (0.2, 0.4, 0.6 m), trained status		menarcheal age		motor task	stage of gymnastics training						phase of landing	intervention (exercise program)			motor task, sport
used device (muscle activity, stabilisation)	emg (1000 Hz) - blue sensor-Medicotest Denmar	emg (1000 Hz) - BTS Telemg, Milano, Italy		emg (1200 Hz) - MyoResearch system, Noraxon Inc, Scottsdale, Arizona, USA		emg (1600 Hz) - Metrabyte DASH 16 A/D board, IBM-compatible computer	emg (1500 Hz) - Sorimex, Toruń, Poland						emg (2000 Hz) - Bagnoli 8 Desktop System; Delsys Inc, Boston, MA, USA	presure plate - Footscan			force plates (1000 Hz) - AMTI, model BP600900; Advanced Mechanical Technology, Watertown, USA
muscles studied	m. gastrocnemius medialis, m. tibialis anterior, m. peroneus longus, m. vastus lateralis, hamstrings	m. lateral gastrocnemius, m. tibialis anterior, m. vastus lateralis		m. rectus femoris, m. biceps femoris		m. gluteus maximus, m. semitendinosus, m. biceps femoris, m. rectus femoris, m. vastus medialis, m. gastrocnemius, m. tibialis anterior	m. rectus femoris, m. gastrocnemius, m. gluteus maximus, m. multifidus						m. rectus femoris, m. biceps femoris, m. tibialis anterior, m. gastrocnemius lateralis	not applicable			not applicable
data processing details (only relevant)	rectification, filtering by the second-order Butterworth low-pass filter with a cut-off frequency of 10 Hz, normalisation to the maximum trial of each athlete during the landing from 1.0 m	full-wave rectification, filtering by the fourth order Butterworth low-pass filter with a cut-off frequency of 50 Hz, normalisation to the peak activity during landing from 0.6 m		full-wave rectification, filtering by Butterworth low-pass filter with a cut-off frequency of 10 Hz		filtering by the fourth order, recursive Butterworth bandpass filter within a band 10 - 350 Hz, full-wave rectification, integration over 20 ms intervals, normalisation to the peak integrated activity during the landing phase of drop landing trials	full-wave rectification, smoothing by root mean square values with 50-ms time frames, normalisation to the peak value recorded during the maximal voluntary contraction						full-wave rectification, filtering by a band-pass filter within 10 – 400 Hz, normalisation to the peak activity of each trial	not specified			filtering by the fourth-order Butterworth low-pass filters with cut-off frequency of 10 Hz
resulting variables (only relevant)	pre-activation time (from onset of muscle activity until touch down), the integral of the pre-activation phase, the integral of the landing phase (300 ms after touchdown), the maximum muscle activity, the magnitude (= root mean square) of activity from onset to 300 ms after touch down	averaged activity during pre-activation and braking phase, coactivation index		hamstring-quadriceps activation ratio (from integrated signal over the whole landing phase)		integrated activity within 20ms windows	normalised root mean square value within three time frames						average integrated (20 ms windows) coactivation of root mean square of normalized activity	COP path length and COP area within three time intervals (2 s each)			time to stabilisation
